# Supplementary material for: Andrographolide Attenuates Established Pulmonary Hypertension via Rescue of Vascular Remodeling
Source: Biomolecules. 2021 Nov 30;11(12):1801. doi: 10.3390/biom11121801 (PMC8699233; doi:10.3390/biom11121801)
Supplement: Supplementary file 1 [file biomolecules-11-01801-s001.zip]

Archive with 1 entries (1 files):
- biomolecules-1417495-supplementary.pdf
